# Supplementary material for: Whole Blood Donation Affects the Interpretation of Hemoglobin A1c
Source: PLoS One. 2017 Jan 24;12(1):e0170802. doi: 10.1371/journal.pone.0170802 (PMC5261611; doi:10.1371/journal.pone.0170802)
Supplement: S1 Dataset — (XLSX) [file pone.0170802.s001.xlsx]

## Sheet: Data set 1
		HbA1c	mmol/mol	HbA1c	mmol/mol	HbA1c	mmol/mol
	DONORCODE	Premier method	duplo	Tosoh G8 method	duplo	Roche TinaQuant method	duplo	Hemoglobine	Hb in reticulocytes	CRP	Ferritine	Gender
		1	2	1	2	1	2	mmol/L	amol	mg/L	ug/L
Donors with type 2 diabetes
Week 0	A1.0	40.9428	41.044	41.4974	40.2353	37.5552	40.0441	8.6	2084	<1	57	M
Week 1	A1.1	39.4251	40.0322	40.5529	39.2442	40.9774	38.7996	8.6	2038	1	39	M
Week 2	A1.2	39.3239	39.2227	39.5035	38.1429	37.97	39.8367	8.3	1916	22	64	M
Week 3	A1.3	38.9	39.0203	39.5035	38.1429	40.1478	38.0737	8	1740	35	80	M
Week 4	A1.4	40.0322	40.1334	41.0776	39.7948	38.5922	40.0441	8.7	1967	<1	38	M
Week 5	A1.5	39.3239	39.2227	40.6578	39.3543	40.1478	37.97	8.7	2030	<1	34	M
Week 6	A1.6	38.2109	38.4132	39.5035	38.1429	36.1034	38.1774	8.6	2020	<1	27	M
Week 7	A1.7	37.9073	38.3121	38.1392	36.7112	37.7626	35.6886	8.5	2046	<1	25	M
Week 8	A1.8	37.6038	37.4014	37.8244	36.3808	35.0664	38.1774	8.8	1983	<1	21	M
Week 0	A3.0	60.1678	60.6737	62.5909	62.6958	58.8142	57.8808	9	2088	<1	84	M
Week 1	A3.1	59.8642	60.3701	61.4365	62.1711	58.8142	58.8142	8.7	2022	<1	50	M
Week 2	A3.2	58.9536	58.9536	59.9673	59.8624	55.4957	55.5994	8.8	2018	<1	49	M
Week 3	A3.3	57.2334	58.1441	58.2882	58.3932	56.3253	56.429	8.7	1969	<1	37	M
Week 4	A3.4	57.2334	55.918	57.7635	57.5536	54.0439	53.1105	9.1	2030	<1	37	M
Week 5	A3.5	57.7394	57.4358	56.7141	56.924	54.355	54.9772	9.5	1969	<1	38	M
Week 6	A3.6	54.6027	54.6027	55.7696	55.3498	52.6957	51.7624	8.9	2080	<1	46	M
Week 7	A3.7	54.1979	53.8944	55.14	55.14	51.6587	53.6291	8.4	2032	1	54	M
Week 8	A3.8	55.4121	54.7038	55.7696	55.3498	48.9	48.8	8.9	2034	<1	37	M
Week 0	A5.0	43.2701	43.776	46.6396	46.7445	43.7774	45.7477	7.6	2146	2	43	M
Week 1	A5.1	42.5618	42.4606	45.1704	45.3803	44.1922	42.4292	7.1	2000	2	36	M
Week 2	A5.2	41.9547	42.2582	45.1704	45.4852	42.3255	45.2292	7.5	1877	6	31	M
Week 3	A5.3	42.8653	42.2582	45.1704	45.2753	45.2292	44.2959	7.5	1903	3	28	M
Week 4	A5.4	42.7641	42.157	45.1704	45.1704	43.1551	44.1922	7.6	1851	4	27	M
Week 5	A5.5	41.6511	42.3594	44.8556	44.5407	44.5033	42.6366	7.4	1877	10	22	M
Week 6	A5.6	41.3476	42.663	44.9605	45.2753	42.2218	43.8811	7.6	1855	3	24	M
Week 7	A5.7	42.9665	42.8653	45.8	45.5902	44.2959	44.7107	7.7	1831	3	32	M
Week 8	A5.8	42.663	42.2582	45.5902	45.905	42.9477	44.7107	7.8	1877	3	26	M
Week 0	A7.0	52.7813	53.0849	54.1955	54.5103	51.9698	51.3476	8.7	2086	<1	17	M
Week 1	A7.1	52.3766	52.8825	54.9301	54.9301	51.3476	54.2513	8	1862	1	12	M
Week 2	A7.2	51.7695	51.3648	54.6152	54.7202	53.5254	51.7624	7.9	1877	<1	10	M
Week 3	A7.3	51.3648	51.3648	54.4054	54.3004	50.6217	52.6957	7.8	1858	1	19	M
Week 4	A7.4	50.96	50.2517	53.146	53.251	52.1772	50.9328	7.9	1789	<1	15	M
Week 5	A7.5	49.6446	48.8352	51.5719	51.5719	49.3773	50.6217	8.1	1860	<1	12	M
Week 6	A7.6	49.1387	47.7221	50.8373	50.8373	49.6884	48.8588	8.5	1880	<1	13	M
Week 7	A7.7	48.4304	48.3293	51.0472	51.2571	49.1699	50.4143	7.8	1799	<1	11	M
Week 8	A7.8	48.0257	48.2281	51.1521	51.2571	51.3476	49.8958	8.1	1860	1	9	M
Week 0	A9.0	66.8459	67.0483	66.9985	67.3133	66.0733	65.6585	8.3	2088	1	74	M
Week 1	A9.1	66.5423	66.6435	66.9985	66.5787	65.0363	67.0066	7.7	2105	<1	62	M
Week 2	A9.2	63.9116	64.1139	65.0046	64.5848	65.14	64.103	7.7	2054	<1	45	M
Week 3	A9.3	65.4293	65.7329	64.4799	64.0601	63.6882	65.0363	8.3	2117	1	47	M
Week 4	A9.4	64.4175	64.0127	63.5354	63.2205	64.3104	63.066	8.3	2088	1	44	M
Week 5	A9.5	64.8222	64.4175	63.1156	63.2205	62.34	62.8586	8	2099	1	36	M
Week 6	A9.6	63.5068	63.2033	62.4859	62.381	62.6511	61.6141	8.2	2123	1	42	M
Week 7	A9.7	63.4056	64.4175	62.4859	61.7513	61.8215	62.7548	8.4	2062	1	50	M
Week 8	A9.8	64.1139	64.1139	62.381	63.0107	63.5845	62.4437	8.6	2109	2	56	M
Week 0	A11.0	44.9977	45.1029	42.0866	42.2951	41.6112	44.1023	9	2072	<1	24	M
Week 1	A11.1	44.051	44.3666	41.5651	41.6694	43.0644	39.9504	8.1	1770	<1	16	M
Week 2	A11.2	43.2095	43.7355	41.148	41.3566	39.12	42.4416	8.4	1918	<1	17	M
Week 3	A11.3	43.6303	43.5251	40.8351	40.8351	43.0644	40.677	8.6	1846	<1	15	M
Week 4	A11.4	43.1043	44.051	40.7308	41.148	40.7808	43.0644	8.5	1858	<1	16	M
Week 5	A11.5	42.9992	43.4199	40.3137	40.418	42.3378	39.5352	8.7	1910	<1	18	M
Week 6	A11.6	43.5251	42.7888	40.3137	40.7308	41.2998	43.272	8.5	1963	<1	16	M
Week 7	A11.7	43.5251	43.3147	41.0437	41.148	42.0264	40.3656	8.6	1866	<1	16	M
Week 8	A11.8	44.4718	44.7873	41.6694	41.5651	40.5732	43.1682	8.5	1965	<1	19	M
Week 0	A15.0	36.8984	36.8984	36.8722	36.8201	36.6288	39.2238	9.8	2134	3	42	M
Week 1	A15.1	35.9517	36.2673	36.2465	36.038	37.3554	35.5908	8.5	1855	3	22	M
Week 2	A15.2	35.2154	35.531	35.7251	36.038	35.7984	37.8744	8.9	1805	3	19	M
Week 3	A15.3	35.3206	34.3739	35.0994	35.4122	36.6288	36.4212	8.5	1866	2	18	M
Week 4	A15.4	34.0584	33.9532	33.848	34.1608	34.7604	36.2136	9	1801	3	19	M
Week 5	A15.5	33.1117	33.1117	33.4308	33.5351	36.2136	36.1098	8.8	1803	2	15	M
Week 6	A15.6	32.7962	32.4806	33.4308	33.3265	34.0338	35.9022	8.4	1752	2	12	M
Week 7	A15.7	33.0065	33.9532	33.9522	33.5351	35.3832	34.1376	8.6	1784	2	14	M
Week 8	A15.8	34.3739	33.6376	34.1608	34.4737	34.5528	37.2516	8.7	1880	1	14	M
Week 0	A17.0	50.7829	50.257	50.8466	50.9509	50.0189	50.1227	8.7	2111	<1	50	M
Week 1	A17.1	49.9414	50.1518	50.9509	49.908	50.6417	49.9151	8.3	2066	<1	36	M
Week 2	A17.2	48.6792	49.6259	49.5952	49.908	47.7353	48.2543	8.3	2020	1	28	M
Week 3	A17.3	48.6792	49.2051	48.9694	48.8652	50.6417	50.0189	8.4	2052	<1	27	M
Week 4	A17.4	48.1533	48.2584	48.1352	48.2394	50.0189	48.3581	8.6	2056	<1	30	M
Week 5	A17.5	49.8362	48.8896	48.7609	48.5523	48.5657	50.0189	9	1990	1	23	M
Week 6	A17.6	48.4688	48.2584	48.3437	48.448	50.3303	49.0847	8.8	2088	<1	30	M
Week 7	A17.7	48.0481	48.3636	47.9266	47.8223	47.9429	50.2265	8.4	1983	1	28	M
Week 8	A17.8	48.4688	47.7325	47.9266	47.9266	50.0189	47.7353	8.6	2046	<1	25	M
Week 0	A19.0	58.0407	58.0407	60.8581	60.6495	61.2292	60.9178	9.1	2032	2	37	M
Week 1	A19.1	58.9874	58.9874	61.2752	61.1709	61.7482	61.333	8.7	1908	2	26	M
Week 2	A19.2	59.8289	59.8289	62.1095	61.9009	61.7482	63.2014	8	1819	1	21	M
Week 3	A19.3	61.1963	61.617	62.6309	62.5266	64.447	63.2014	8.3	1950	1	21	M
Week 4	A19.4	62.4585	60.8807	64.2995	63.3609	63.3052	64.8622	7.9	1848	5	28	M
Week 5	A19.5	61.7222	62.9844	64.5081	64.5081	66.5229	64.3432	7.7	1775	5	25	M
Week 6	A19.6	61.7222	62.9844	64.2995	64.1952	64.447	65.6925	8.2	1839	1	18	M
Week 7	A19.7	61.8274	61.4066	63.4652	63.4652	65.1736	64.966	8.5	1944	3	22	M
Week 8	A19.8	63.4052	63.4052	63.8824	63.8824	64.5508	65.4849	8.5	1831	2	20	M
Week 0	A21.0	61.2	61.4	57.8338	58.3552	60.814	60.7102	9.2	2178	3	106	M
Week 1	A21.1	59.7	58.8	56.8952	56.5823	59.257	58.219	9.3	2168	2	70	M
Week 2	A21.2	65.3	64.1	60.5452	60.8581	63.7204	63.3052	9.2	2132	2	81	M
Week 3	A21.3	66.8	68	62.6309	63.1524	67.4571	66.6267	9.9	2165	2	73	M
Week 4	A21.4	66	65.9	62.2138	62.4224	66.2115	66.2115	9.1	2157	6	72	M
Week 5	A21.5	70.9	70.4	65.0295	65.1338	69.5331	69.3255	10	2153	2	87	M
Week 6	A21.6	72.8	72.5	67.9495	67.9495	73.2699	73.2699	9.7	2180	2	66	M
Week 7	A21.7	74.7	74.1	69.7224	69.931	73.6851	73.3737	9.5	2172	2	62	M
Week 8	A21.8											M
Week 0	A23.0	55.5817	55.4725	53.664	53.664	52.4318	52.5343	9.2	2136	7	34	M
Week 1	A23.1	55.0355	56.1279	53.7697	54.0868	53.7649	54.0726	8.4	2016	5	20	M
Week 2	A23.2	54.7078	54.1616	54.0868	53.0298	52.1241	52.0215	8.5	2002	5	24	M
Week 3	A23.3	53.9431	53.7246	52.7127	52.8184	53.3547	53.4573	8.8	1948	6	17	M
Week 4	A23.4	53.5061	54.7078	53.1355	52.607	53.3547	53.4573	8.5	1892	6	18	M
Week 5	A23.5	55.691	55.8002	53.5583	53.7697	51.8164	53.0471	9	1950	6	22	M
Week 6	A23.6	55.8002	55.691	53.8754	53.9811	53.0471	53.7649	8.8	2088	6	27	M
Week 7	A23.7	53.9431	54.9263	53.5583	53.664	52.1241	52.842	8.3	1973	5	18	M
Week 8	A23.8	53.8338	53.9431	52.9241	52.9241	52.1241	51.5088	8.7	2136	5	21	M
Week 0	A25.0	48.3718	49.0272	53.0298	53.2412	51.8164	52.3292	7.6	1771	1	11	M
Week 1	A25.1	48.3718	48.2625	53.664	53.5583	52.842	52.7394	6.7	1612	<1	7	M
Week 2	A25.2	49.2457	48.2625	53.5583	53.2412	53.0471	52.842	6.9	1875	<1	11	M
Week 3	A25.3	48.8087	48.481	52.5013	53.0298	52.9445	52.5343	7.4	1723	2	11	M
Week 4	A25.4	48.1533	48.044	52.3956	52.5013	51.8164	51.4062	7.3	1756	<1	11	M
Week 5	A25.5	47.2793	47.1701	51.9728	51.6557	52.6369	53.0471	7.2	1735	<1	11	M
Week 6	A25.6	47.4978	46.9516	51.4444	51.3387	51.919	51.3037	7.9	1784	<1	10	M
Week 7	A25.7	48.3718	46.8424	51.9728	51.3387	51.5088	52.4318	7.7	1771	<1	13	M
Week 8	A25.8	47.9348	47.8255	51.7614	51.6557	51.3037	52.1241	7.8	1873	<1	11	M
Week 0	A27.0	63.2286	63.0102	62.3311	62.2255	63.3024	62.6871	8.2	2056	1	24	M
Week 1	A27.1	60.3884	60.2791	60.4286	60.1115	59.0977	58.3799	7.9	1969	1	19	M
Week 2	A27.2	60.1699	58.859	58.8431	58.8431	60.3284	57.3543	8	1839	<1	16	M
Week 3	A27.3	60.4976	60.9346	59.1602	59.583	60.8411	59.8156	8	1971	14	30	M
Week 4	A27.4	60.0606	61.153	59.7944	59.583	60.1233	58.4824	7.9	2064	2	33	M
Week 5	A27.5	59.2959	60.3884	59.583	59.3716	59.3028	59.6105	7.8	1720	<1	16	M
Week 6	A27.6	61.0438	62.464	61.0628	61.0628	60.9437	58.585	7.6	1952	<1	17	M
Week 7	A27.7	62.7917	64.5395	62.9653	62.9653	62.482	62.6871	7.8	1927	3	22	M
Week 8	A27.8	66.2874	63.8841	64.7622	64.9736	62.9948	62.3794	8	1950	4	18	M
Week 0	A29.0	43.5651	43.7836	45.3139	46.0538	45.253	43.9198	8.6	2121	<1	63	M
Week 1	A29.1	43.4559	43.2374	44.574	44.4683	44.0224	45.0479	8.3	2144	<1	45	M
Week 2	A29.2	41.1618	42.3634	42.9886	42.7772	44.2275	43.2019	8.3	2105	<1	36	M
Week 3	A29.3	41.8172	41.8172	41.7202	41.8259	41.4585	43.0994	8.7	2128	<1	41	M
Week 4	A29.4	41.271	40.2879	41.7202	40.8746	43.0994	41.5611	8.5	2074	<1	31	M
Week 5	A29.5	39.7416	40.0694	40.7689	40.6632	40.8432	41.9713	8.7	2142	<1	49	M
Week 6	A29.6	40.2879	40.1786	40.8746	40.7689	43.2019	41.6636	8.8	2060	<1	41	M
Week 7	A29.7	40.8341	40.7248	41.1917	41.7202	42.1764	43.0994	8.6	2050	<1	29	M
Week 8	A29.8	40.7248	40.9433	41.6145	41.1917	42.4841	41.8687	9	2123	<1	43	M
Week 0	A31.0	47.2793	47.3886	49.7532	50.2817	48.2271	47.5092	9.3	2200	1	40	F
Week 1	A31.1	47.1701	47.1701	49.6475	49.7532	47.8168	49.2526	8.3	2155	1	28	F
Week 2	A31.2	46.5146	46.0777	49.4361	49.3304	49.4577	48.0219	8.9	2072	<1	28	F
Week 3	A31.3	46.1869	46.0777	48.8019	48.6962	46.9964	48.6373	9	2109	<1	24	F
Week 4	A31.4	45.7499	46.9516	48.4848	48.2734	48.4322	46.6887	9.2	2115	1	25	F
Week 5	A31.5	46.5146	45.8592	48.5905	48.4848	46.6887	48.5347	9.1	2157	1	21	F
Week 6	A31.6	47.0608	46.1869	48.2734	48.6962	49.0475	46.5862	9.3	2155	1	23	F
Week 7	A31.7	47.3886	46.6239	49.0133	48.8019	47.7143	48.7398	9.3	2119	1	23	F
Week 8	A31.8	48.918	48.2625	50.3874	50.5988	49.9705	48.9449	9.2	2159	2	25	F
Week 0	A33.0	62.7717	60.699	60.1822	60.1822	58.1828	59.8598	8.5	2324	2	65	M
Week 1	A33.1	59.4991	59.0627	59.2377	59.1328	62.7348	62.0161	8.3	2204	3	51	M
Week 2	A33.2	59.1718	60.1536	59.1328	59.1328	60.0994	61.2973	8.2	2178	2	43	M
Week 3	A33.3	59.9354	59.4991	58.0833	58.5031	61.6567	60.339	8.4	2294	2	37	M
Week 4	A33.4	59.39	58.8446	57.7685	57.8734	60.0994	62.1358	8.2	2036	2	32	M
Week 5	A33.5	60.2627	60.0445	58.1883	58.0833	63.9327	63.5733	8.4	2232	2	39	M
Week 6	A33.6	59.39	60.9172	58.8179	59.3426	64.4118	66.3285	8.5	2157	2	35	M
Week 7	A33.7	60.9172	60.0445	59.2377	59.0278	62.615	62.0161	8.6	2191	2	31	M
Week 8	A33.8	61.1354	61.3536	59.8674	59.7624	60.339	62.0161	8.4	2261	3	46	M
Week 0	A35.0	40.9543	39.4271	45.2803	45.0704	43.6883	45.006	8.1	1959	1	28	M
Week 1	A35.1	39.6452	38.4453	45.3852	45.2803	44.8862	45.1258	7.2	1835	<1	14	M
Week 2	A35.2	38.8816	37.8999	44.4408	43.916	41.4123	42.73	7.4	1794	<1	13	M
Week 3	A35.3	38.0089	37.5726	43.7062	43.7062	42.3706	41.1727	7.2	1849	1	11	M
Week 4	A35.4	38.3362	38.7726	44.1259	44.4408	40.3342	43.3289	7.6	1763	2	16	M
Week 5	A35.5	39.0998	38.4453	43.916	44.021	43.0894	42.131	7.6	1875	<1	14	M
Week 6	A35.6	38.5544	38.7726	44.2309	43.3913	42.9696	44.2873	7.6	1858	1	12	M
Week 7	A35.7	37.1362	38.2271	43.8111	43.3913	42.73	42.131	7.4	1840	<1	19	M
Week 8	A35.8	38.2271	37.7908	43.4963	43.4963	41.4123	42.6102	7.4	1812	1	10	M
Week 0	A37,0	44.8814	45.8632	48.4286	47.7989	48.8392	49.1986	8.6	2080	3	109	M
Week 1	A37.1	45.2087	45.7541	48.5335	48.0088	48.8392	49.1986	8	2103	<1	60	M
Week 2	A37.2	45.0996	45.0996	48.0088	47.589	47.1622	47.282	8.5	2140	<1	46	M
Week 3	A37.3	46.0814	45.645	47.4841	47.2742	48.7195	48.4799	8.2	2136	<1	40	M
Week 4	A37.4	46.4086	45.9723	48.0088	48.1138	48.7195	48.959	8.4	2130	<1	45	M
Week 5	A37.5	46.9541	46.1905	48.3236	48.5335	49.6778	51.235	8.5	2159	<1	48	M
Week 6	A37.6	46.7359	45.9723	48.7434	48.8484	51.4746	50.5163	8.7	2115	<1	45	M
Week 7	A37.7	47.7177	46.9541	49.583	50.3176	50.5163	51.235	8.6	2099	1	45	M
Week 8	A37.8	48.4813	49.4631	51.262	51.0522	52.6725	51.9538	8.8	2056	2	54	M
Week 0	A39.0	51.7539	51.9721	53.0461	52.5214	50.9954	51.5944	9.2	2149	<1	71	M
Week 1	A39.1	51.5357	50.4449	51.6818	52.2065	52.1933	51.9538	8.5	2117	<1	43	M
Week 2	A39.2	51.0994	51.2085	51.7868	51.4719	52.0736	52.0736	8.9	2026	7	57	M
Week 3	A39.3	51.3176	52.0812	52.6263	52.6263	52.7923	53.9902	9.2	2097	2	47	M
Week 4	A39.4	53.4993	53.3902	53.6757	53.4658	54.2298	53.3912	9.5	2099	<1	45	M
Week 5	A39.5	54.0447	53.8266	54.6202	54.7252	54.5891	55.0683	9.5	2105	<1	42	M
Week 6	A39.6	54.8083	55.5719	55.5647	55.6696	57.3443	57.2245	9.7	2125	<1	58	M
Week 7	A39.7	56.1174	56.4446	56.824	56.824	57.4641	57.7036	9	2117	<1	51	M
Week 8	A39.8	56.881	56.881	57.1388	57.0339	58.9015	58.063	9.5	2078	<1	47	M
Week 0	A41.0	42.6997	42.8088	44.3358	44.5457	43.2092	44.6466	9.1	2113	<1	152	M
Week 1	A41.1	41.4997	41.4997	43.6012	43.4963	43.2092	41.6519	8.4	2070	<1	88	M
Week 2	A41.2											M
Week 3	A41.3	40.2998	40.0816	42.0271	42.3419	43.2092	42.2508	8.9	2123	<1	59	M
Week 4	A41.4	41.1725	40.9543	42.3419	42.6567	41.6519	42.0113	9.2	2044	<1	63	M
Week 5	A41.5	41.1725	42.0452	42.6567	42.6567	43.9279	43.2092	9	2054	<1	69	M
Week 6	A41.6	42.1542	42.4815	43.0765	43.1814	42.131	44.0477	8.9	2054	2	67	M
Week 7	A41.7	42.0452	42.1542	43.0765	42.8666	42.0113	41.7717	9.2	2074	2	70	M
Week 8	A41.8	42.6997	42.0452	43.2864	43.4963	43.8081	42.131	9.4	2111	<1	73	M
Week 0	A43.0	44.9087	45.0197	45.7143	44.3614	42.9966	44.3599	8.5	1985	<1	47	M
Week 1	A43.1	43.3773	43.4563	44.662	43.254	44.5696	43.8356	7.7	1875	<1	23	M
Week 2	A43.2	42.8669	42.9351	44.4515	43.0326	42.3674	44.3599	7.8	1862	<1	27	M
Week 3	A43.3	42.2543	42.3098	44.0306	42.5896	43.1015	42.2626	7.7	1920	<1	17	M
Week 4	A43.4	41.0292	41.059	43.1888	41.7038	42.3674	43.4161	7.7	1882	1	28	M
Week 5	A43.5	41.6418	41.6844	43.0836	41.593	42.4723	42.0529	8.4	1893	<1	34	M
Week 6	A43.6	42.8669	42.9351	44.1359	42.7004	42.5772	43.9404	7.6	1771	2	21	M
Week 7	A43.7	42.969	43.0394	44.8725	43.4755	44.6745	43.7307	7.9	1848	<1	25	M
Week 8	A43.8	43.8878	43.9774	44.9777	43.5862	42.2626	44.1502	7.9	1927	<1	21	M
Donors without diabetes
Week 0	Z03.0	31.4325	31.3304	32.5606	32.2449	32.1955	33.9782	8.7	2105	<1	31	M
Week 1	Z03.1	30.922	30.8199	31.7187	31.6135	32.6149	32.7198	8.4	1875	<1	21	M
Week 2	Z03.2	30.7178	30.922	31.6135	31.403	32.4052	33.4539	8.1	1877	2	19	M
Week 3	Z03.3	30.8199	31.3304	32.1396	31.7187	32.9295	32.1955	7.8	1828	<1	14	M
Week 4	Z03.4	30.4115	30.3094	31.0873	31.1926	32.0906	33.349	8.1	1927	<1	14	M
Week 5	Z03.5	30.7178	29.799	30.9821	31.1926	31.9857	32.0906	8.6	1860	<1	16	M
Week 6	Z03.6	30.2074	29.3906	30.456	30.7717	32.3003	32.6149	8.3	2062	<1	18	M
Week 7	Z03.7	30.2074	30.4115	30.7717	30.8769	32.0906	32.1955	8.6	1806	<1	16	M
Week 8	Z03.8	30.2074	30.5136	30.7717	30.5612	31.8809	32.3003	8.4	1998	<1	16	M
Week 0	Z05.0	32.8618	32.4534	33.2972	33.2972	34.0831	33.9782	9.4	2132	2	31	M
Week 1	Z05.1	32.2492	32.045	32.8762	32.771	34.6074	35.2366	8.8	2140	1	27	M
Week 2	Z05.2	31.9429	31.7387	32.2449	32.6658	34.5025	32.8247	8.5	2046	1	19	M
Week 3	Z05.3	32.045	31.5346	32.1396	32.2449	34.6074	34.3977	9	2125	1	22	M
Week 4	Z05.4	32.1471	32.045	31.9292	32.0344	33.9782	33.7685	8.7	2070	1	18	M
Week 5	Z05.5	31.6367	31.5346	31.7187	32.1396	32.7198	35.0268	9.2	2052	1	23	M
Week 6	Z05.6	31.1262	31.3304	31.9292	31.6135	33.9782	33.7685	8.9	2113	2	20	M
Week 7	Z05.7	31.6367	31.1262	31.824	31.6135	33.8733	34.5025	8.9	2097	4	22	M
Week 8	Z05.8	31.5346	31.2283	31.6135	31.6135	33.6636	33.8733	9	2165	1	33	M
Week 0	Z07.0	35.4141	35.7204	36.9802	37.1907	33.7685	35.0268	9.1	1908	2	20	M
Week 1	Z07.1	34.8015	35.1078	36.6645	36.5593	35.1317	36.9144	8.2	1791	<1	13	M
Week 2	Z07.2	34.5973	34.8015	35.7175	35.9279	36.9144	35.4463	8.2	1761	1	14	M
Week 3	Z07.3	34.4953	34.3932	35.6122	36.0331	33.7685	36.5998	8.3	1798	5	14	M
Week 4	Z07.4	34.9036	35.2099	36.2436	36.0331	36.5998	35.9706	8.6	1824	1	13	M
Week 5	Z07.5	35.4141	35.2099	36.4541	35.9279	35.1317	37.1242	8.3	1858	<1	14	M
Week 6	Z07.6	34.4953	34.6994	36.1384	36.2436	37.3339	36.0755	8.3	1830	<1	14	M
Week 7	Z07.7	35.4141	35.4141	36.7698	36.5593	35.7609	37.7534	8.6	1833	4	18	M
Week 8	Z07.8	35.6183	35.7204	37.2959	37.0854	37.5436	35.5512	8.6	1833	1	14	M
Week 0	Z09.0	35.6183	35.4141	37.0854	36.7698	38.1728	37.229	9.2	2092	<1	25	M
Week 1	Z09.1	35.312	35.1078	36.3488	36.0331	35.4463	38.802	8.8	1901	1	19	M
Week 2	Z09.2	35.312	34.9036	36.7698	36.7698	38.3826	36.8096	8.5	1855	<1	16	M
Week 3	Z09.3	35.1078	35.6183	36.0331	36.2436	35.8658	37.3339	8.8	2020	2	18	M
Week 4	Z09.4	35.4141	35.1078	36.3488	36.4541	37.6485	35.9706	9.3	1869	<1	19	M
Week 5	Z09.5	35.8225	35.312	36.4541	36.5593	36.2852	37.9631	9	1886	<1	17	M
Week 6	Z09.6	35.1078	35.2099	36.3488	36.5593	37.6485	36.3901	8.7	2036	5	18	M
Week 7	Z09.7	35.1078	35.4141	36.5593	36.7698	36.1804	37.4388	9.1	1839	1	17	M
Week 8	Z09.8	35.7204	35.0057	36.9802	36.7698	38.1728	36.0755	8.9	1950	1	19	M
Week 0	Z11.0	39.2	39.4	40.6	40.8	39.2	41.9	8.5	2132	<1	33	M
Week 1	Z11.1	38	38.1	39.1	39.2	40.8	40.2	8.3	2119	<1	19	M
Week 2	Z11.2	38	38	39	38.7	38.7	39.5	8.8	2132	<1	20	M
Week 3	Z11.3	37.4	36.9	38.6	38.1	40	38.6	8.5	2078	<1	18	M
Week 4	Z11.4	37.4	37.1	37.8	37.8	37	39.4	9	2044	<1	21	M
Week 5	Z11.5	36.9	37	38.5	38.5	39	37.2	8.6	2056	<1	14	M
Week 6	Z11.6	37.9	37.4	38.7	38.8	38.6	40.1	8.5	1992	<1	15	M
Week 7	Z11.7	38.3	37.7	38.8	38.9	39.7	39.7	8.7	2123	<1	16	M
Week 8	Z11.8	37.9	37.5	38.4	38.6	38.6	40.4	8.5	2111	<1	20	M
Week 0	Z13.0	36.6	37	36.1	36.3	37.3	38.3	9.3	2094	<1	66	M
Week 1	Z13.1	35.6	35.4	35.5	35.3	38.4	37.6	8.8	2094	<1	45	M
Week 2	Z13.2	34.5	35.3	34.3	34.5	37.1	37.4	8.8	2084	1	37	M
Week 3	Z13.3	33.7	34.1	32.9	33.1	37.3	35.9	9	2072	1	41	M
Week 4	Z13.4	34	34.1	32.7	33	34.9	35.9	9.2	2036	3	46	M
Week 5	Z13.5	33.8	33.5	32.8	32.5	36.1	34.7	9.2	2058	1	48	M
Week 6	Z13.6	33.7	34	32.9	32.7	35.2	35.6	9.2	2060	2	40	M
Week 7	Z13.7	33.4	33.5	32.5	32.3	36.3	35.1	9.4	2036	1	40	M
Week 8	Z13.8	33.5	33.6	32.7	32.5	34.4	36.9	9.4	2050	2	38	M
Week 0	Z15.0	35.8	35.8	37.4	37.7	39.3	40.7	7.8	1985	<1	21	F
Week 1	Z15.1	35.4	35.6	37.4	37.4	40.3	40.2	7.5	1665	<1	15	F
Week 2	Z15.2	36.1	35.9	37.5	37.3	37.6	40.2	7.2	1727	1	16	F
Week 3	Z15.3	35	35.5	37.7	37.3	39.6	38.7	7.2	1723	1	10	F
Week 4	Z15.4	36.5	35.9	37.3	37.5	38.8	39.9	7.4	1791	1	13	F
Week 5	Z15.5	36.5	36.2	37.7	37.7	39	39.1	7.3	1697	<1	12	F
Week 6	Z15.6	35.2	36	37.6	37.5	38.1	39.5	7.4	1756	1	13	F
Week 7	Z15.7	35.2	35.4	37.5	37.7	39.3	38.6	7.6	1708	4	18	F
Week 8	Z15.8	36.8	36.5	38.5	38.4	38.8	41	7.5	1672	2	20	F
Week 0	Z17.0	35.9	36.2	38.7	39.2	38.3	38.6	8.8	2101	<1	17	M
Week 1	Z17.1	36.2	35.3	38.8	38.8	38.6	39.6	8.1	1910	<1	15	M
Week 2	Z17.2	35.6	35.6	38.4	38.3	38.2	37.5	8.3	1959	<1	15	M
Week 3	Z17.3	35.8	35.2	38.5	38.3	38.9	38.4	8.3	1912	<1	13	M
Week 4	Z17.4	35.8	35.2	38.3	38.2	38.5	38.9	8.1	1994	<1	15	M
Week 5	Z17.5	35.4	35.3	38.5	38.1	38.1	39.2	8.2	1875	<1	21	M
Week 6	Z17.6	35.9	36	38.9	38.7	38.8	38.1	8.7	1903	<1	13	M
Week 7	Z17.7	36	36.3	38.9	39.4	39	39.1	8.9	1927	<1	21	M
Week 8	Z17.8	36.6	36.1	39.2	39	39.1	39.6	8.2	1988	<1	15	M
Week 0	Z19.0	32.7	33.2	33.4	33.1	35.2	35	8.8	1937	<1	19	M
Week 1	Z19.1	32.6	32.8	33.1	32.9	33.5	33.6	7.9	1794	<1	13	M
Week 2	Z19.2	32.5	33	32.9	33.3	35.7	36.3	8	1775	<1	13	M
Week 3	Z19.3	32.7	32.1	33.3	32.8	34.8	35.3	8	1821	<1	14	M
Week 4	Z19.4	32.3	32.6	32.3	32	34.7	35.8	8	1759	<1	13	M
Week 5	Z19.5	32.3	32.2	32.2	32.4	34.6	34.8	8.3	1812	<1	13	M
Week 6	Z19.6	32.4	31.9	32.2	32.1	35.2	34.3	8.4	1727	<1	12	M
Week 7	Z19.7	32.1	32	32.2	32.6	35.1	35.3	8.3	1792	<1	14	M
Week 8	Z19.8	32.4	32.5	33	32.8	34	35.6	8.4	1771	<1	13	M
Week 0	Z21.0	39.6556	39.248	38.0179	36.727	37.7597	39.5392	9.5	2050	1	61	M
Week 1	Z21.1	39.146	38.6365	37.3762	36.0536	38.2831	36.2941	8.6	2016	2	48	M
Week 2	Z21.2	38.4326	38.3307	37.0553	35.7169	36.2941	38.3877	9	2036	2	58	M
Week 3	Z21.3	37.7192	38.1269	36.8414	35.4924	36.6082	34.724	8.7	2030	1	34	M
Week 4	Z21.4	37.0058	37.2096	35.8788	34.4822	34.3052	37.0269	8.5	2036	8	37	M
Week 5	Z21.5	37.1077	37.4135	36.0927	34.7067	37.2363	36.0848	9	2000	2	36	M
Week 6	Z21.6	37.4135	37.5154	36.1997	34.819	34.6193	37.5503	8.9	2026	<1	35	M
Week 7	Z21.7	36.9039	37.4135	36.0927	34.7067	36.2941	34.724	9.2	1959	1	42	M
Week 8	Z21.8	36.802	37.4135	36.0927	34.7067	35.8754	37.0269	9	2052	2	37	M
Week 0	Z23.0	35.9866	36.2924	39.6467	39.5417	36.3988	36.6082	8.3	1958	2	13	M
Week 1	Z23.1	36.0886	36.2924	39.3318	39.5417	39.3298	38.3877	8.2	1869	2	13	M
Week 2	Z23.2	35.4771	36.0886	39.4368	38.7022	36.6082	36.7129	8.3	1906	1	14	M
Week 3	Z23.3	35.4771	35.8847	38.7022	39.017	38.1784	38.1784	8.5	1860	2	10	M
Week 4	Z23.4	35.8847	35.7828	38.4923	38.3873	35.7708	36.2941	8.5	1910	2	13	M
Week 5	Z23.5	35.3752	35.8847	38.9121	38.2824	37.5503	37.5503	8.9	1903	2	15	M
Week 6	Z23.6	35.1713	35.7828	38.3873	37.9676	34.9333	35.352	8.4	1927	2	12	M
Week 7	Z23.7	36.1905	35.6809	38.5972	38.8071	34.5146	38.3877	8.4	1923	3	13	M
Week 8	Z23.8	35.7828	35.6809	38.7022	39.1219	37.7597	36.1895	8.3	1965	2	14	M
Week 0	Z25.0	41.0825	41.0825	41.5356	41.1159	40.1673	38.7018	10.1	2130	<1	60	M
Week 1	Z25.1	40.1652	40.7767	40.6961	40.5911	38.1784	39.8532	9.1	1985	<1	34	M
Week 2	Z25.2	39.4518	40.0633	39.6467	39.7516	39.4345	37.5503	9.1	1942	<1	25	M
Week 3	Z25.3	40.0633	40.1652	39.9615	40.0664	38.3877	39.2252	9.1	2044	<1	27	M
Week 4	Z25.4	39.8595	40.0633	40.3813	40.2763	39.6439	37.5503	9.7	2010	<1	23	M
Week 5	Z25.5	39.8595	39.5537	40.2763	40.1714	38.5971	40.4813	9.5	2014	<1	26	M
Week 6	Z25.6	39.8595	39.7575	39.9615	39.8565	39.3298	38.5971	9.8	2090	1	29	M
Week 7	Z25.7	39.5537	39.7575	39.8565	39.6467	38.2831	39.8532	9.7	2090	<1	28	M
Week 8	Z25.8	38.9422	39.248	39.4368	39.6467	38.9111	36.7129	9.5	2078	<1	27	M
Week 0	Z27.0	49.3376	50.153	52.4497	52.6596	50.2165	49.9024	8.6	2062	6	105	M
Week 1	Z27.1	48.2166	47.9108	52.1349	52.1349	48.6463	48.5416	8.5	2038	4	112	M
Week 2	Z27.2	47.6051	47.6051	51.0854	50.8755	48.9603	49.6931	8.5	2082	8	97	M
Week 3	Z27.3											M
Week 4	Z27.4	49.6434	49.4396	52.2398	52.7645	48.3323	48.4369	8.1	2036	4	185	M
Week 5	Z27.5	48.7262	48.3185	52.0299	51.5052	50.6352	50.6352	8.4	2082	3	154	M
Week 6	Z27.6	47.2993	47.2993	50.036	50.036	47.5995	47.2855	8.2	2086	8	133	M
Week 7	Z27.7	46.5859	46.1783	48.5668	48.9866	47.2855	47.8089	8.2	2086	6	103	M
Week 8	Z27.8	45.7706	45.7706	47.9371	47.9371	45.5059	45.2966	8.1	2038	6	83	M
Week 0	Z29.0	38.5345	38.6365	41.5356	40.6961	40.0626	38.8064	8.4	2016	<1	22	M
Week 1	Z29.1	37.4135	37.6173	40.2763	40.6961	38.5971	40.1673	8.1	1777	<1	11	M
Week 2	Z29.2	37.5154	37.5154	40.2763	40.6961	40.4813	38.8064	8	1813	<1	16	M
Week 3	Z29.3	37.5154	37.7192	39.9615	39.7516	38.7018	39.2252	8.1	1880	<1	20	M
Week 4	Z29.4	37.4135	37.7192	40.5911	40.1714	39.4345	38.9111	8	1819	<1	12	M
Week 5	Z29.5	37.8211	37.6	40.2763	40.3813	37.655	39.7486	8.4	1901	<1	15	M
Week 6	Z29.6	37.1077	37.8	39.7516	40.1714	40.4813	38.0737	8.1	1882	1	22	M
Week 7	Z29.7	37.1077	37.7	40.2763	40.2763	38.9111	37.2363	8.1	1840	<1	14	M
Week 8	Z29.8	38.025	37.6	40.5911	40.1714	40.3766	39.7486	8.2	1801	<1	14	M
Week 0	Z31.0	33.8464	32.9292	36.1835	36.0786	33.7818	35.6661	8.1	2159	<1	44	M
Week 1	Z31.1	32.8273	32.2158	35.7638	35.8687	35.2474	34.0959	7.4	2072	<1	21	M
Week 2	Z31.2	31.5023	31.2985	34.0847	34.7143	33.0491	34.8286	7.4	2117	<1	21	M
Week 3	Z31.3	30.9928	31.2985	33.6649	33.455	32.8397	32.6304	7.7	1994	<1	18	M
Week 4	Z31.4	30.2794	29.9736	32.0908	31.7759	32.107	33.5725	7.3	2153	<1	18	M
Week 5	Z31.5	29.7698	29.6679	32.0908	31.671	33.4678	32.8397	8.1	2040	<1	33	M
Week 6	Z31.6	30.3813	30.1774	31.671	31.9858	31.2695	32.9444	7.9	2004	<1	19	M
Week 7	Z31.7	30.5851	30.1774	31.7759	32.0908	33.3631	31.7929	8.1	2174	<1	29	M
Week 8	Z31.8	30.1774	35.0694	31.9858	31.9858	32.5257	33.3631	8.1	2168	<1	29	M
Week 0	Z33.0	37.1077	36.9039	37.8626	37.8626	37.2363	35.352	10.1	2078	1	26	M
Week 1	Z33.1	36.7001	36.5981	37.233	37.5478	37.7597	35.1427	9	2006	<1	15	M
Week 2	Z33.2	35.9866	36.3943	36.8132	36.8132	36.2941	35.352	9.4	1969	<1	17	M
Week 3	Z33.3	36.0886	35.7828	36.8132	36.8132	36.7129	35.5614	9	2034	<1	18	M
Week 4	Z33.4	36.4962	36.5981	36.3934	36.7083	35.6661	35.4567	9.4	1988	2	17	M
Week 5	Z33.5	35.8847	36.2924	36.4984	36.4984	35.7708	35.8754	9.3	2084	<1	19	M
Week 6	Z33.6	35.579	35.3752	36.2885	35.7638	35.1427	35.7708	9.4	2036	<1	20	M
Week 7	Z33.7	34.6617	34.9675	35.344	35.5539	35.352	34.6193	9.2	2046	1	18	M
Week 8	Z33.8	34.7637	34.6617	35.2391	35.1341	34.9333	34.8286	10	2060	2	23	M
Week 0	Z35.0	35.9698	34.9727	35.4799	35.06	37.3056	37.547	8.5	1831	1	14	M
Week 1	Z35.1	35.1721	34.9727	35.165	35.27	36.9435	36.8228	7.5	1600	<1	12	M
Week 2	Z35.2	34.9727	35.0724	34.6402	35.27	37.7884	35.9779	7.5	1608	1	9	M
Week 3	Z35.3	34.9727	34.6735	34.7451	34.7451	35.3744	35.0123	7.9	1608	1	8	M
Week 4	Z35.4	34.7733	34.7733	34.7451	34.4303	35.6158	33.926	7.8	1677	<1	13	M
Week 5	Z35.5	34.7733	34.6735	35.3749	34.3253	36.7021	38.3919	8.1	1667	<1	11	M
Week 6	Z35.5											M
Week 7	Z35.6											M
Week 8	Z35.8	35.9698	35.4712	35.3749	35.27	36.4607	37.4263	8	1744	<1	18	M
Week 0	Z37.0	38.2631	38.1634	39.5735	39.6785	36.7021	39.5989	9.5	2128	4	55	M
Week 1	Z37.1	37.5652	37.8643	38.9437	38.4189	38.9954	37.1849	8.6	2123	2	40	M
Week 2	Z37.2	36.7675	37.1663	38.3139	38.104	36.4607	35.8572	8.8	2109	3	31	M
Week 3	Z37.3	35.9698	35.9698	36.5295	36.9494	38.3919	37.0642	8.9	2132	3	29	M
Week 4	Z37.4	36.0695	35.8701	36.3196	36.4246	35.7365	35.6158	9.3	2097	2	29	M
Week 5	Z37.5	35.5709	35.6707	36.3196	36.1097	37.7884	38.1505	9.4	2132	3	36	M
Week 6	Z37.6	35.3715	35.1721	35.6898	35.8998	33.926	35.0123	9.2	2189	4	31	M
Week 7	Z37.7	35.6707	35.0724	35.3749	35.165	35.7365	38.3919	9.4	2138	3	29	M
Week 8	Z37.8	34.9727	35.4712	35.165	35.27	35.9779	34.5295	9.2	2157	2	37	M
Week 0	Z39.0	33.7761	33.5767	34.4303	35.06	34.7709	32.3569	8.2	1963	5	16	M
Week 1	Z39.1	33.5767	33.477	34.6402	34.8501	34.2881	35.9779	7.8	1735	5	14	M
Week 2	Z39.2	32.6793	32.779	34.0104	34.3253	36.5814	34.1674	7.8	1710	12	13	M
Week 3	Z39.3	33.3773	32.5796	34.2203	33.6955	34.7709	36.9435	8	1773	6	10	M
Week 4	Z39.4	33.3773	33.5767	35.06	34.6402	35.9779	36	7.6	1742	7	11	M
Week 5	Z39.5	33.9756	33.6764	34.4303	34.7451	34.2881	37.6677	8.1	1773	4	12	M
Week 6	Z39.6	33.6764	33.8759	34.6402	34.7451	36.4607	35.0123	8.2	1833	4	14	M
Week 7	Z39.7	34.0753	33.5767	34.6402	34.7451	35.2537	37.0642	8.1	1830	4	17	M
Week 8	Z39.8	33.9756	33.477	34.5352	34.7451	35.9779	33.8053	8	1819	4	12	M
Week 0	Z41.0	36.2689	36.5681	36.6345	36.6345	36.9435	37.1849	9.1	1963	7	38	M
Week 1	Z41.1	36.1692	36.0695	36.0047	36.3196	37.1849	36.5814	9.1	1906	2	33	M
Week 2	Z41.2	35.4712	35.5709	35.4799	35.6898	37.0642	37.6677	8.8	1929	2	25	M
Week 3	Z41.3	35.0724	34.6735	35.06	34.6402	36.0986	35.6158	8.8	1897	21	84	M
Week 4	Z41.4	35.0724	34.9727	34.9551	34.6402	37.1849	37.3056	8.5	1884	3	31	M
Week 5	Z41.5	34.9727	34.6735	34.2203	34.1154	36.9435	36.8228	8.8	1806	2	18	M
Week 6	Z41.6	34.5738	34.5738	34.2203	33.9054	34.0467	37.547	8.7	1890	2	28	M
Week 7	Z41.7	34.7733	34.175	33.9054	34.0104	37.3056	35.3744	8.6	1877	2	26	M
Week 8	Z41.8	35.0724	34.7733	34.5352	34.8501	36.4607	39.7196	8.7	1975	2	20	M
Week 0	Z43.0	32.9055	32.5004	32.6059		33.5423	35.8851	8.4	2101	7	76	M
Week 1	Z43.1	31.4875	31.5888	32.0816		34.2452	32.0196	8	2062	6	42	M
Week 2	Z43.2	31.0823	31.4875	31.6622		32.7224	34.948	8.3	2034	2	37	M
Week 3	Z43.3	30.5759	30.7785	31.2427		34.4794	32.8395	8.1	2060	3	32	M
Week 4	Z43.4	31.0823	31.1836	31.033	30.8233	33.0738	35.2994	8.3	2040	5	30	M
Week 5	Z43.5	30.5759	30.6772	31.033	31.5573	35.5337	34.8309	8.7	2064	4	33	M
Week 6	Z43.6	31.6901	30.8798	31.5573	31.2427	34.5966	35.8851	8.7	2072	4	38	M
Week 7	Z43.7	31.4875	31.0823	31.3476	31.6622	35.1823	35.1823	8.8	2080	6	49	M
Week 8	Z43.8	31.5888	31.5888	32.2913	31.6622	33.3081	35.6508	8.6	2072	4	50	M
Week 0	Z45.0	35.0325	35.6402	39.5263	39.1068	40.5706	40.8048	9.7	2178	<1	100	M
Week 1	Z45.1	34.7287	34.3235	37.7437	38.268	40.922	38.8135	9	2172	<1	57	M
Week 2	Z45.2	34.0196	34.3235	37.0098	37.3243	37.2907	39.1649	9.7	2206	<1	52	M
Week 3	Z45.3	33.8171	33.8171	36.8	36.4855	38.9307	38.4621	8.8	2204	<1	47	M
Week 4	Z45.4	33.0068	33.2094	35.8563	35.8563	37.7593	38.345	9.4	2182	2	60	M
Week 5	Z45.5	33.5132	33.3106	36.2758	35.8563	38.5792	37.9936	9.5	2168	<1	45	M
Week 6	Z45.6	33.3106	33.3106	36.1709	36.0661	38.5792	38.9307	9.4	2195	<1	49	M
Week 7	Z45.7	33.4119	33.4119	36.3806	36.4855	38.345	38.4621	9.6	2182	<1	46	M
Week 8	Z45.8	33.6145	33.7158	36.1709	36.3806	37.6421	38.345	9.7	2151	<1	58	M
Week 0	Z47.0	37.1595	37.1595	39.4214	39.2117	42.2105	42.5619	8.6	1848	<1	19	M
Week 1	Z47.1	36.3492	36.3492	39.1068	38.8971	42.2105	41.1563	8.2	1766	<1	11	M
Week 2	Z47.2	36.957	36.957	38.8971	38.7923	39.7506	40.922	7.5	1801	<1	12	M
Week 3	Z47.3	36.7544	36.7544	38.6874	39.002	42.3276	40.5706	8.2	1713	<1	12	M
Week 4	Z47.4	36.5518	36.5518	38.6874	38.5826	41.0391	41.2734	7.9	1766	<1	14	M
Week 5	Z47.5	36.6531	36.6531	38.5826	38.4777	41.6248	41.3905	8.6	1862	<1	20	M
Week 6	Z47.6	36.4505	36.4505	38.1632	38.268	40.6877	41.2734	8.4	1862	1	17	M
Week 7	Z47.7	36.7544	36.7544	38.8971	38.7923	41.5077	40.6877	8.6	1846	4	36	M
Week 8	Z47.8	37.0582	37.0582	38.8971	38.5826	40.2192	41.3905	8.5	1813	3	15	M

## Sheet: Data set 2
Donors without diabetes
Donor number:		Z03		Z05		Z07		Z09		Z11		Z13		Z15		Z17		Z19		Z21		Z23		Z25		Z27		Z29		Z31		Z33		Z35		Z37		Z39		Z41		Z43		Z45		Z47
		week 0	week 4	week 0	week 4	week 0	week 4	week 0	week 4	week 0	week 4	week 0	week 4	week 0	week 4	week 0	week 4	week 0	week 4	week 0	week 4	week 0	week 4	week 0	week 4	week 0	week 4	week 0	week 4	week 0	week 4	week 0	week 4	week 0	week 4	week 0	week 4	week 0	week 4	week 0	week 4	week 0	week 4	week 0	week 4	week 0	week 4
Urea	mmol/L	6.6		6.6		7.2		7.1		4.4		4.6		7.1		4.9		6.4		5.4		8.8		6.4		6.9		7.8		5.2		6.6		5.8		7.3		6		4.7		6.1		6.1		6.4
Creatinine	umol/L	84		80		109		80		82		86		58		79		108		93		93		94		88		90		59		95		96		102		77		90		91		81		99
gamma-GT	U/L	26		16		34		18		32		32		13		12		27		35		19		43		95		17		19		28		17		36		65		97		33		34		42
ASAT	U/L	18		26		33		24		23		20		26		21		27		30		17		26		30		21		17		26		25		20		21		27		30		24		28
ALAT	U/L	21		23		27		22		23		21		26		22		17		21		19		40		32		15		15		28		19		28		20		45		27		22		18
Vitamin B12	pmol/L	349	561	315	311	196	216	367	424	346	406	228	284	379	372	290	276	260	214	299	256	235	274	288	291	148	264	210	193	498	469	347	353	318	275	446	498	219	215	281	253	403	349	210	212	278	274
Folic acid	nmol/L	12.2	18.2	20	23.2	15.6	13.8	24.6	20.6	18.8	17.2	20.1	23.5	15.4	17.3	30	24.3	13.8	12.5	40	40	12.9	14.6	24.4	30	30	30	18.6	17.7	30	30	19.6	17.7	30	30	30	30	19.8	18	17.1	19.3	17.8	13.2	19.8	17.9	13.8	13.4
Donors with diabetes type 2
Donor number:		A01		A03		A05		A07		A09		A11		A15		A17		A19		A21		A23		A25		A27		A29		A31		A33		A35		A37		A39		A41		A43
		week 0	week 4	week 0	week 4	week 0	week 4	week 0	week 4	week 0	week 4	week 0	week 4	week 0	week 4	week 0	week 4	week 0	week 4	week 0	week 4	week 0	week 4	week 0	week 4	week 0	week 4	week 0	week 4	week 0	week 4	week 0	week 4	week 0	week 4	week 0	week 4	week 0	week 4	week 0	week 4	week 0	week 4
Urea	mmol/L	5.9		7.3		10.1		6.1		5.8		5.4		5		5.5		5.7		3.9		4.8		6.5		8		6.2		6.6		4.3		4		7.4		5.2		5.3		6
Creatinine	umol/L	76		94		110		82		104		90		105		68		72		83		87		79		82		80		61		83		69		82		77		93		85
gamma-GT	U/L	24		23		71		41		36		48		33		27		41		51		64		17		46		14		26		14		19		36		33		67		13
ASAT	U/L	27		25		30		22		34		34		38		29		30		29		28		18		25		21		20		46		17		32		32		38		30
ALAT	U/L	22		36		38		28		45		35		46		29		41		49		45		27		33		18		25		76		10		63		56		52		33
Vitamin B12	pmol/L	281	440	254	282	164	170	325	325	199	214	519	476	513	423	338	361	847	813	205	196	617	715	495	756	126	152	395	402	389	441	99	98	138	168	152	176	507	646	491	462	253	230
Folic acid	nmol/L	19.4	20	20.7	22.9	17.1	14.1	30	30	14.2	15.8	16	15.6	24.1	21.6	20.1	21.1	12.6	11.1	17.8	23.5	16.6	14.6	14.6	21.6	18.6	21.8	19.4	15.6	30	30	9.3	11.2	30	27	19.7	18.8	30	30	30	20.8	23.6	21.9
